# Supplementary material for: Engineered migrasomes provide a robust and thermally stable vaccination platform
Source: eLife. 2025 Nov 13;13:RP97621. doi: 10.7554/eLife.97621 (PMC12614892; doi:10.7554/eLife.97621)
Supplement: Figure 3—source data 2. [file elife-97621-fig3-data2.zip]

Archive with 5 entries (4 files):
- Figure 3-source data 2/
- Figure 3-source data 2/1005.tif
- Figure 3-source data 2/1006.tif
- Figure 3-source data 2/1008.tif
- Figure 3-source data 2/1009.tif
