# Supplementary material for: Engineered migrasomes provide a robust and thermally stable vaccination platform
Source: eLife. 2025 Nov 13;13:RP97621. doi: 10.7554/eLife.97621 (PMC12614892; doi:10.7554/eLife.97621)
Supplement: Figure 5—source data 2. [file elife-97621-fig5-data2.zip]

Archive with 3 entries (2 files):
- Figure 5-source data 2/
- Figure 5-source data 2/yuli lab 2021-01-29 0.372s 9.500s(Colorimetric).raw16.tif
- Figure 5-source data 2/yuli lab 2021-01-29 60.500s(Chemiluminescence).raw16.tif
